# Supplementary material for: A Genetic Variant in the Distal Enhancer Region of the Human Renin Gene Affects Renin Expression
Source: PLoS One. 2015 Sep 14;10(9):e0137469. doi: 10.1371/journal.pone.0137469 (PMC4569054; doi:10.1371/journal.pone.0137469)
Supplement: S1 File — (XLSX) [file pone.0137469.s001.xlsx]

## Sheet: Sheet1
No	Name	Hosp	Hp-No	Birth	Date 0	Date 0-2	Age 0	Age 0-2	Gender	Gender1	DNANo	R5312-2-2	R5312	R5312-2	R5312-3	GAPDH-Major Measure(-5)-2	REN-EX(-5)	REN/GAP	LOG-REN/GAP	Height	Weight	Waist	BMI	IBW	Date1	Age1	SBP1	DBP1	MBP1	Na1	K1	Cl1	Cr1	U-Na1	U-K1	U-Cl1	U-Cr1	U-TP1	UAE-1	PRA1	PAC1	U-P/Cr1	U-Na/Cr1	U-K/Cr1	U-Cl/Cr1	FENa	FEK
74	x	KA	2709358	1969-05-01	1995-06-29	1995-06-29	26.2	26.2	M	1	74	1	CC	CC	C	103.4	14.507	0.14	0.057	168	94.5		33.5	62	1995-07-04	26	108	78	88	139	4	100	1.1	133	33	112	230	9	12.3	3.3	162.9	0.039	57.8	14.3	48.7	0.46	3.95
43	x	KA	2074883	1971-09-21	1993-07-15	1993-07-15	21.8	21.8	M	1	43	1	CC	CC	C	53.8	9.066	0.168	0.068	184	84		24.8	74	1993-10-05	21	108	60	76	140	4	102	0.8	116	33	111	151	38		0.8	146.4	0.252	76.8	21.9	73.5	0.44	4.37
78	x	KA	2260541	1980-01-18	1995-07-27	1995-07-27	15.5	15.5	M	1	78	1	CC	CC	C	156.9	6.577	0.042	0.018	182	65		19.6	73	1995-07-26	15	110	70	83	140	4.2	105	0.6	197	60	200	190	9		3	51.9	0.047	103.7	31.6	105.3	0.44	4.51
59	x	KA	2556749	1965-02-27	1994-03-17	1994-03-17	29	29	M	1	59	1	CC	CC	C	629.8	1.755	0.003	0.001	177	64.2		20.5	69	1994-03-23	29	112	70	84	136	4	99	1	73	23	71	70	26		5.7	143	0.371	104.3	32.9	101.4	0.77	8.21
93	x	FU	2180650	1948-08-28	2002-02-08	2002-02-08	53.4	53.4	F	0	560	1	CC	CC	C	5460	2.61	0	0	158	44	66	17.6	55	2002-07-04	53.8	120	70	87	143	4.1	105	1.23	89	13	76	52	31	444.2	5.6	34.7	0.596	171.2	25.6	146.2	1.47	7.67
77	x	KA	2708010	1969-04-23	1995-07-20	1995-07-20	26.2	26.2	F	0	77	1	CC	CC	C	80.4	4.539	0.056	0.024	164	46.5		17.3	59	1995-07-26	26	93	58	70	139	4.2	102	0.7	55	17	50	56	30	388	1.7	101	0.536	98.2	30.4	89.3	0.49	5.06
86	x	FU	340713	1930-08-24	1999-07-17	1999-07-17	68.9	68.9	F	0	104	1	CC	CC	C	1680	13.494	0.008	0.003	155	61	90	25.4	53	1999-07-17	68.9	171	106	128	140	4.4	103	0.6	76	173	156	60	20	180	0.2	133	0.333	126.7	288.8	260	0.54	39.39
57	x	KA	2481425	1975-01-23	1994-02-24	1994-02-24	19.1	19.1	F	0	57	1	CC	CC	C	3830.5	0.745	0	0	163	67		25.2	58	1994-03-01	19	110	68	82	139	4.5	100	0.6	106	21	100	78	5	23.2	2.2	187.9	0.064	135.9	26.9	128.2	0.59	3.59
19	x	HH	7434960	1927-12-31	1992-07-07	1992-07-07	64	64.5	F	0	19	1	CC	CC	C	27	0.011	0	0						1992-07-07	64	102	70	81				2.3							1.1	71
79	x	KA	2708137	1974-07-20	1995-08-03	1995-08-03	21	21	M	1	79	1	CC	CC	C	98.3	13.628	0.139	0.056	176	50		16.1	68	1995-08-09	21	101	63	76	137	3.9	101	0.6	74	30	97	100	16	34.2	2.4	135.3	0.16	74	30	97	0.32	4.62
92	x	FU	2176399	1958-07-14	2002-06-07	2002-06-07	43.9	43.9	M	1	565	1	CC	CC	C	22910	45.3	0.002	0.001	167	66	82	23.7	61	2002-06-19	43.9	140	90	107	140	3.9	101	0.61	164	20	142	158	75	379.7	1.5	48.7	0.475	103.8	12.9	89.9	0.45	2.02
63	x	KA	2585202	1951-09-18	1994-06-02	1994-06-02	42.7	42.7	M	1	63	1	CC	CC	C	737	0.102	0	0	161	58.6		22.6	57	1995-06-27	42	126	60	82	144	3.9	107	1	155	59	129	122	934			143.3	7.656	127	48.4	105.7	0.88	12.4
16	x	KA	1566374	1974-01-29	1992-03-26	1992-03-26	18.2	18.2	M	1	16	1	CC	CC	C	376.1	0.683	0.002	0.001	160	58		22.7	56	1992-04-07	18	110	70	83	141	3.9	109	0.6	107	39	79	105	419		4.5	28.2	3.99	101.9	37.1	75.2	0.43	5.71
5	x	KA	2233895	1966-05-11	1991-12-19	1991-12-19	25.6	25.6	M	1	5	1	CC	CC	C	67.1	15.052	0.224	0.088	161	59		22.8	57	1992-01-11	25	126	90	102	132	3.5	102	0.6					8		0	97.5
37	x	KA	2387185	1965-07-22	1993-02-18	1993-02-18	27.6	27.6	M	1	37	1	CC	CC	C	50.3	4.553	0.091	0.038	167	83		29.8	61	1993-02-18	27	120	60	80	141	4.7	101	0.7							1.8	121.3
71	x	KA	2701279	1933-11-28	1995-06-15	1995-06-15	61.5	61.5	M	1	71	1	CC	CC	C	143.1	6.466	0.045	0.019	166	64		23.2	61	1995-06-23	61	156	80	105	142	3.8	105	1.3	50	40	52	110	171		0	26.6	1.555	45.5	36.4	47.3	0.42	12.44
80	x	KA	1133110	1959-09-18	1996-02-15	1996-02-15	36.4	36.4	M	1	80	1	CC	CC	C	458.8	5.063	0.011	0.005	171	72.4		24.8	64	1996-02-21	36	104	62	76	142	4	104	0.95	145	23	130	91	14	146	1.4	130.9	0.154	159.3	25.3	142.9	1.07	6
87	x	FU	18983	1926-02-09	2000-02-19	2000-02-19	74	74	M	1	150	1	CC	CC	C	1220	6.492	0.005	0.002	160	66	98	25.8	56	2000-02-19	74	146	88	107	140	4.8	101	1.1	130	58	146	128	43	250	1.3	64.1	0.336	101.6	45.5	114.1	0.8	10.42
84	x	FU	12284	1931-11-11	1999-03-04	1999-03-04	67.3	67.3	M	1	145	1	CC	CC	C	514.3	0.703	0.001	0.001	162	69	94	26.3	58	1999-02-11	67.3	167	90	116	141	3.9	104	1.5	62	27	77	89	1032	2212.4	0.3	28.5	11.596	69.7	30.1	86.5	0.74	11.58
89	x	FU	488216	1945-06-09	2001-03-01	2001-03-01	55.7	55.7	F	0	284	1	CC	CC	C	1251	10.504	0.008	0.004	154	53	74	22.3	52	2001-03-01	55.7	136	90	105	141	4.1	106	1	189	46	214	120	147	1000	1.2	39.4	1.225	157.5	38.3	178.3	1.12	9.35
40	x	KA	2358606	1924-02-16	1993-04-08	1993-04-08	69.1	69.1	F	0	40	1	CC	CC	C	271.8	1.98	0.007	0.003	141	37		18.6	44	1993-04-17	65	130	70	90	141	4	108	0.5	58	20	53	30	22	577	0.5	108.4	0.733	193.3	66.7	176.7	0.69	8.33
28	x	KA	2357528	1971-12-24	1992-08-13	1992-08-13	20.6	20.6	F	0	28	1	CC	CC	C	330.1	6.02	0.018	0.008	162	53		20.2	58	1992-08-19	20	80	58	65	138	4.2	102	0.5	153	50	166	144	10	7.8	1.1	130.4	0.069	106.3	34.7	115.3	0.38	4.13
12	x	KA	2094380	1925-10-14	1992-02-20	1992-02-20	66.4	66.4	F	0	12	1	CC	CC	C	477.2	1.222	0.003	0.001	143	37		18.1	45	1992-02-14	66	130	70	90	145	3.9	105	0.4	100	18	103	63	14	55	0	51.9	0.222	158.7	28.6	163.5	0.44	2.93
39	x	KA	2435712	1930-05-27	1993-03-04	1993-03-04	62.8	62.8	F	0	39	1	CC	CC	C	292.6	1.337	0.005	0.002	144	64		30.9	46	1993-06-23	62	116	68	84	145	3.9	106	0.7	111	11	95	24	1		0.9	55.9	0.042	462.5	45.8	395.8	2.23	8.23
91	x	FU	1488884	1948-05-19	2000-10-03	2000-10-03	52.4	52.4	F	0	227	1	CC	CC	C	1376	0	0	0	159	79	92	31.2	56	2002-03-06	53.8	164	105	125	138	3.8	106	0.5	98	17	92	42	17	266.7	1	46.5	0.405	233.3	40	219	0.85	5.26
17	x	KA	38632	1959-12-25	1992-04-09	1992-04-09	32.3	32.3	F	0	17	1	CC	CC	C	18.3	0.219	0.012	0.005	157	62		25.2	54	1992-05-30	32	113	72	86	139	3.2	104	0.6	110	47	108	67	238		2.8	60.6	3.552	164.2	70.1	161.2	0.71	13.15
13	x	KA	2270744	1972-04-29	1992-03-05	1992-03-05	19.8	19.8	F	0	13	0	CT	T	C	178.7	0.078	0	0	151	49		21.5	50	1992-03-04	19	116	66	83	137	4.2	100	0.5	110	25	109	129	2		3.2	176.4	0.016	85.3	19.4	84.5	0.31	2.31
82	x	FU	1887756	1970-03-05	1998-09-10	1998-09-10	28.5	28.5	F	0	387	0	CT	T	C	7038	16.027	0.002	0.001	163	45	67	16.9	58	1998-09-10	28.5	100	70	80	132	3.5	100	1.2	18	43	18	346	2600		0.7	0	7.514	5.2	12.4	5.2	0.05	4.26
41	x	KA	2239965	1961-05-04	1993-05-06	1993-05-06	32	32	F	0	41	0	CT	T	C	115.1	0.504	0.004	0.002	158	61		24.4	55	1993-05-12	32	109	88	95	139	4.2	108	1	84	21	72	68	100	402.9	1	40.3	1.471	123.5	30.9	105.9	0.89	7.35
66	x	KA	2593021	1972-06-08	1994-08-04	1994-08-04	22.2	22.2	F	0	66	0	CT	T	C	284.3	2.357	0.008	0.004	153	47.8		20.4	51	1994-08-09	22	138	80	99	139	3.5	104	0.4	143	42	138	121	5	8.5	2.1	139.5	0.041	118.2	34.7	114	0.34	3.97
45	x	KA	2471381	1970-06-13	1993-08-05	1993-08-05	23.1	23.1	F	0	45	0	CT	T	C	306.7	1.888	0.006	0.003	158	47		18.8	55	1993-08-04	22	94	60	71	140	3.8	102	0.6	110	21	112	66	5		2.3	120.4	0.076	166.7	31.8	169.7	0.71	5.02
24	x	KA	2121521	1917-11-20	1992-07-30	1992-07-30	74.7	74.7	F	0	24	0	CT	T	C	27.9	0	0	0	144	50		24.1	46	1992-07-14	74	190	90	123	136	4	106	4.9	60	21	51	38	640	5420	0	33.9	16.842	157.9	55.3	134.2	5.69	67.7
35	x	KA	1333956	1964-03-10	1993-02-11	1993-02-11	28.9	28.9	F	0	35	0	CT	T	C	122.2	2.439	0.02	0.009	148	49		22.4	48	1993-02-16	28	106	61	76	139	4	103	0.7	94	34	99	91	41		1.2	118.7	0.451	103.3	37.4	108.8	0.52	6.54
36	x	KA	2395089	1969-05-12	1993-02-11	1993-02-11	23.8	23.8	F	0	36	0	CT	T	C	21.8	0	0	0	161	78		30.1	57	1993-03-16	23	104	66	79	139	4.3	105	0.6	125	22	105	51	194		1.1	105.7	3.804	245.1	43.1	205.9	1.06	6.02
73	x	KA	2709316	1970-07-30	1995-06-22	1995-06-22	24.9	24.9	M	1	73	0	CT	T	C	143.2	8.904	0.062	0.026	166	72		26.1	61	1995-06-28	24	94	48	63	140	4.2	100	0.9	65	30	60	113	3	25	4	138.8	0.027	57.5	26.5	53.1	0.37	5.69
68	x	KA	2597094	1972-07-26	1994-08-25	1994-08-25	22.1	22.1	M	1	68	0	CT	T	C	83	2.772	0.033	0.014	187	77.3		22.1	77	1994-08-30	22	112	60	77	141	4.2	102	1	52	16	50	67	4		1.1	134.3	0.06	77.6	23.9	74.6	0.55	5.69
25	x	KA	2337555	1960-03-22	1992-07-30	1992-07-30	32.4	32.4	M	1	25	0	CT	T	C	56.7	1.48	0.026	0.011	174	83		27.4	67	1992-07-23	32	140	98	112	131	3.3	95	0.7	69	11	61	54	22	371.7	0.8	206.7	0.407	127.8	20.4	113	0.68	4.32
62	x	KA	168481	1911-02-19	1994-05-26	1994-05-26	83.3	83.3	M	1	62	0	CT	T	C	375	0	0	0	156	66		27.1	54	1994-05-31	83	180	98	125	140	4.3	105	1	103	30	115	103	302	2671	0	23.9	2.932	100	29.1	111.7	0.71	6.77
88	x	FU	2035112	1925-03-29	2001-01-18	2001-01-18	75.8	75.8	M	1	297	0	CT	T	C	3566	0.866	0	0	162	71		27.1	58	2001-01-10	75.8	142	80	101	135	4.6	107	1.9	43	19	48	72	992	11097		0	13.778	59.7	25.8	66.7	0.84	10.67
52	x	KA	106854	1930-01-28	1993-11-18	1993-11-18	63.8	63.8	M	1	52	0	CT	T	C	59.4	2.543	0.043	0.018	168	59		20.9	62	1993-11-13	63	136	84	101	142	4.6	107	1.6	101	36	94	121	127		0.8	115.4	1.05	83.5	29.8	77.7	0.94	10.35
60	x	KA	1814125	1972-09-22	1994-03-17	1994-03-17	21.5	21.5	M	1	60	0	CT	T	C	196.4	0.423	0.002	0.001	176	64		20.7	68	1994-03-19	21	110	62	78	139	4.3	102	1	111	25	108	65	44		2.3	139.6	0.677	170.8	38.5	166.2	1.23	8.94
38	x	KA	2198154	1927-01-19	1993-02-25	1993-02-25	66.1	66.1	M	1	38	0	CT	T	C	40.4	3.54	0.088	0.036	171	65.4		22.4	64	1991-08-14	64	120	84	96	144	4.6	102	0.8	72	25	67	100	17	149	0.3	52.8	0.17	72	25	67	0.4	4.35
83	x	FU	1487484	1944-07-12	1998-12-17	1998-12-17	54.4	54.4	M	1	61	0	CT	T	C	2423	2.041	0.001	0	161	80.6	105	31.1	57	1998-12-25	54.5	144	100	115	141	3.3	104	1.1	46	13	36	59	118	302.5	1.3	32.4	2	78	22.7	61	0.61	7.57
3	x	KA	2094830	1965-07-02	1991-11-14	1991-11-14	26.4	26.4	M	1	3	0	CT	T	C	153.1	65.513	0.428	0.155	170	59		20.4	64	1991-11-14	26	106	68	81	141	3.8	102	0.8	185	28	130	150	5	33.1	2.7	85.3	0.033	123.3	18.7	86.7	0.7	3.93
95	x	FU	2302840	1959-05-31	2003-11-20	2003-11-20	44.5	44.5	M	1	620	0	CT	T	C	7086	7.09	0.001	0	179.6	81.7		25.3	71	2004-02-29	30.2	106	78	87	141	4.1	104	1	80	27	72	49	27		2.1	84	0.547	161.9	55.1	145.7	1.15	13.43
15	x	KA	48154	1924-07-15	1992-03-20	1992-03-20	67.7	67.7	M	1	15	0	CT	T	C	133.1	10.011	0.075	0.032	166	62		22.5	61	1992-03-25	67	161	66	98	140	4.4	105	0.8	84	24	80	57	81	1119	2.3	127.4	1.421	147.4	42.1	140.4	0.84	7.66
22	x	KA	313403	1933-01-17	1992-07-16	1992-07-16	59.5	59.5	M	1	22	0	CT	T	C	57.9	0	0	0	158	67		26.8	55	1992-09-17	59	102	68	79	138	3.9	100	0.6	49	16	40	56	17	192.8	1.4	96.5	0.304	87.5	28.6	71.4	0.38	4.4
7	x	KA	38560	1938-06-28	1992-01-09	1992-01-09	53.5	53.5	F	0	7	0	CT	T	C	30.1	4.647	0.154	0.062	161	67.6		26.1	57	1992-01-09	53	151	95	114	144	4.2	106	2	66	11	61	31	101		0.8	45.1	3.258	212.9	35.5	196.8	2.96	16.9
20	x	KA	211736	1970-06-06	1992-07-09	1992-07-09	22.1	22.1	F	0	20	0	CT	T	C	15.5	8.059	0.52	0.182	165	50		18.4	60	1992-07-15	22	104	60	75	141	4.4	104	0.5	110	27	122	80	7		1.9	135.7	0.088	137.5	33.8	152.5	0.49	3.84
44	x	KA	2456661	1973-07-11	1993-07-29	1993-07-29	20	20	F	0	44	0	CT	T	C	140.5	6.613	0.047	0.02	156	52		21.4	54	1993-07-31	19	98	56	70	138	4.1	100	0.7	204	31	191	129	17		0.6	54.4	0.132	158.1	24	148.1	0.8	4.1
31	x	KA	1790069	1971-03-27	1992-10-15	1992-10-15	21.6	21.6	F	0	31	0	CT	T	C	45.9	38.441	0.837	0.264	154	44		18.6	52	1992-10-21	21	104	38	60	138	3.9	103	0.5	175	26	168	116	11		4	128.3	0.095	150.9	22.4	144.8	0.55	2.87
61	x	KA	2580236	1917-11-08	1994-05-19	1994-05-19	76.5	76.5	M	1	61	0	CT	T	C	394.2	0.563	0.001	0.001	163	62		23.3	58	1994-06-03	76	149	87	108	144	3.6	112	1.1							1	0
9	x	KA	2285489	1950-03-24	1992-01-16	1992-01-16	41.8	41.8	F	0	9	0	CT	T	C	23.2	0.728	0.031	0.013	155	53		22.1	53	1992-01-16	41	108	64	79	139	3.8	103	0.5	105	40	125	146	7	0	0.3	78	0.048	71.9	27.4	85.6	0.26	3.6
94	x	FU	2168362	1943-09-22	2002-04-06	2002-04-06	58.5	58.5	M	1	593	0	CT	T	C	3346	19.25	0.006	0.002	171	75	86	25.6	64	2003-02-26	59.4	120	80	93	141	4.3	104	0.96	60	42	73	101	38	284	0.8	115	0.376	59.4	41.5	72.3	0.4	9.26
21	x	KA	4709	1930-05-12	1992-07-16	1992-07-16	62.2	62.2	M	1	21	0	CT	T	C	9.6	32.365	3.357	0.639	169	79		27.7	63	1992-07-14	63	152	100	117	142	4.4	107	1.1	85	36	78	103	7		1.1	118.5	0.068	82.5	35	75.7	0.64	8.74
29	x	KA	2337122	1973-04-13	1992-08-13	1992-08-13	19.3	19.3	M	1	29	0	CT	T	C	2629.5	6.644	0.003	0.001	163	77		29	58	1992-08-19	19	110	64	79	140	4.1	101	0.7	191	56	199	190	22		3	177.8	0.116	100.5	29.5	104.7	0.5	5.03
70	x	KA	2559214	1971-10-15	1995-06-08	1995-06-08	23.6	23.6	F	0	70	0	CT	T	C	231.2	1.795	0.008	0.003	159	44.4		17.6	56	1995-06-14	23	114	56	75	140	3.5	99	0.6	66	32	67	70	37		3.7	84	0.529	94.3	45.7	95.7	0.4	7.84
76	x	KA	2705734	1939-12-31	1995-07-13	1995-07-13	55.5	55.5	M	1	76	0	CT	T	C	120.3	12.868	0.107	0.044	169	74		25.9	63	1995-07-18	55	124	74	91	139	4.7	99	0.6	76	17	65	87	14	117.7	3.1	146.3	0.161	87.4	19.5	74.7	0.38	2.49
90	x	FU	1956128	1938-06-16	2001-05-24	2001-05-24	62.9	62.9	M	1	504	0	CT	T	C	3382	11.8	0.003	0.002	158	65	84	26	55	2001-10-31	63.4	140	56	84	142	4.2	107	1.1	77	10	67	35	78	1926	0.4	49.9	2.229	220	29.7	191.4	1.7	7.78
67	x	KA	2610258	1976-12-08	1994-08-25	1994-08-25	17.7	17.7	F	0	67	0	TT	T	TT	135.3	1.626	0.012	0.005	159	63		24.9	56	1994-08-30	17	100	60	60	140	3.9	103	0.7	118	34	110	110	10		1.4	107.6	0.091	107.3	30.9	100	0.54	5.55
97	x	FU	1683547	1930-07-16	2002-06-14	2004-11-05	71.9124	74.3	F	0	635	0	TT	T	TT	5193	0	0	0	143	41		20	45	1904-11-10	74.3	155	85		145	4.1	107	0.81	76	15	76	32	16	1297	2.5	57.3
2	x	KA	2247582	1923-09-19	1991-10-24	1991-10-24	68.1	68.1	F	0	2	0	TT	T	TT	18.5	155.963	8.417	0.974	150	50		22.2	50	1991-12-03	68	130	80	69	142	3.7	105	0.7	53	27	64	39	3		2.5	83.8	0.077	135.9	69.2	164.1	0.67	13.1
85	x	FU	1875867	1976-10-22	2000-03-30	2000-03-30	23.4	23.4	M	1	420	0	TT	T	TT	1570	41.043	0.026	0.011	173	61.5		20.5	66	1999-09-04	22.9	112	79	90	141	4.3	103	0.9	191	75	222	212	12		1.1	66.4	0.057	90.1	35.6	104.7	0.58	7.44
81	x	KA	2777317	1976-11-13	1996-03-14	1996-03-14	19.3	19.3	M	1	81	0	TT	T	TT	863.4	2.453	0.003	0.001	163	59		22.2	58	1996-03-22	19	98	52	67	141	4.2	101	0.65				92	80	47.5	2.2	90.7	0.87
